# Supplementary material for: Pyrolysis Evaluation of Tennis String Polyurethane and Water-Borne Polyurethane Wastes through Isoconversional Kinetic Analysis
Source: Polymers (Basel). 2022 Apr 7;14(8):1501. doi: 10.3390/polym14081501 (PMC9025778; doi:10.3390/polym14081501)
Supplement: Supplementary file 1 [file polymers-14-01501-s001.zip]

Archive with 1 entries (1 files):
- polymers-1610833-supplementary.pdf
